# Supplementary material for: Roles of Traditional and Next-Generation Probiotics on Non-Alcoholic Fatty Liver Disease (NAFLD) and Non-Alcoholic Steatohepatitis (NASH): A Systematic Review and Network Meta-Analysis
Source: Antioxidants (Basel). 2024 Mar 7;13(3):329. doi: 10.3390/antiox13030329 (PMC10968178; doi:10.3390/antiox13030329)
Supplement: Supplementary file 1 [file antioxidants-13-00329-s001.zip]

Archive with 2 entries (2 files):
- Supplementary figure collection 09012024.pdf
- Supplementary table 09012024.pdf
